# Supplementary material for: Forest topsoil salvage and placement depth affects oil sands reclamation in the boreal forest
Source: PLoS One. 2024 Jul 31;19(7):e0306018. doi: 10.1371/journal.pone.0306018 (PMC11290639; doi:10.1371/journal.pone.0306018)
Supplement: S1 Dataset — (XLSX) [file pone.0306018.s001.xlsx]

## Sheet: CoverandDiversity
S1 Dataset. Cover And Diversity Data.
Substrate	Treatment	Salvage Depth	Placement Depth	Rep	Year	Total	Trees	Shrubs	Forbs	Grasses	Sedges	Lily	Richness	Diversity	Evenness
Peat-Mineral	1010	10	10	1	3	29.6683	0.0816667	3.17567	20.3837	1.545	4.46667	0.0156667	24	1.7644	0.555182
Peat-Mineral	1010	10	10	2	3	37.086	0.853333	3.985	17.7443	2.17333	12.3233	0.00666667	29	1.88269	0.559112
Peat-Mineral	1010	10	10	3	3	30.6293	0	10.3243	6.95	2.15333	11.19	0.0116667	20	1.92276	0.641832
Peat-Mineral	1020	10	20	1	3	44.1173	0.103333	4.002	23.9807	3.834	12.1767	0.0206667	26	2.19329	0.67318
Peat-Mineral	1020	10	20	2	3	37.4553	0.466667	13.879	14.5397	1.79667	6.77333	0	25	1.76675	0.548873
Peat-Mineral	1020	10	20	3	3	61.5323	1.74	15.74	23.6457	5.02667	15.27	0.11	25	2.23317	0.693773
Peat-Mineral	2020	20	20	1	3	22.6	0.0133333	5.22767	13.5957	1.35	2.41	0.00333333	23	2.29328	0.731394
Peat-Mineral	2020	20	20	2	3	27.1117	0.126667	3.64833	21.955	0.595	0.751667	0.035	30	1.93266	0.56823
Peat-Mineral	2020	20	20	3	3	47.0703	0.02	3.41867	39.2783	1.32333	2.96333	0.0666667	28	1.99655	0.599168
Peat-Mineral	2010	20	10	1	3	14.9167	0.05	1.24833	10.855	1.20833	1.51167	0.0433333	24	2.18422	0.687283
Peat-Mineral	2010	20	10	2	3	21.3287	0.298333	4.93833	13.2853	1.11667	1.665	0.025	29	2.22994	0.662236
Peat-Mineral	2010	20	10	3	3	24.9903	0.0583333	2.62833	19.767	0.675	1.79333	0.0683333	37	2.19277	0.607262
Peat-Mineral	No Topsoil			1	3	5.96533	0.0266667	1.655	2.94	1.05033	0.283333	0	18	1.91664	0.663111
Peat-Mineral	No Topsoil			2	3	5.87933	0.0166667	0.283333	3.81767	1.46	0.301667	0	19	2.05088	0.696527
Peat-Mineral	No Topsoil			3	3	9.88252	0.00333333	0.0866667	1.28585	7.15333	1.34667	0	16	0.922722	0.332802
Sand	1010	10	10	1	3	15.8018	0.128333	4.45167	8.04677	2.675	0.465	0.035	22	2.29425	0.742224
Sand	1010	10	10	2	3	23.564	2.55667	3.14333	7.294	4.61333	5.93333	0.0233333	25	2.43036	0.755032
Sand	1010	10	10	3	3	16.5583	0.425	3.08	8.28333	3.33667	1.375	0.0583333	22	2.01447	0.651712
Sand	1020	10	20	1	3	40.684	2.44333	15.987	14.647	4.04	3.56667	0	24	2.28572	0.719219
Sand	1020	10	20	2	3	53.4167	3.05	20.0267	10.85	4.07667	15.3733	0.04	23	2.28297	0.728106
Sand	1020	10	20	3	3	52.9127	2.47833	17.401	11.7233	3.39333	17.8267	0.09	24	2.002	0.629945
Sand	2020	20	20	1	3	23.678	0.283333	6.29333	15.4896	1.235	0.33	0.0466667	29	2.47402	0.734721
Sand	2020	20	20	2	3	29.3633	0.423333	6.651	17.1623	1.76	3.35667	0.01	27	2.23123	0.676985
Sand	2020	20	20	3	3	17.4551	0.376667	2.98	11.5468	1.70833	0.683333	0.16	21	1.9001	0.624105
Sand	2010	20	10	1	3	26.1631	0.48	1.31	22.1314	1.05833	1.16667	0.0166667	24	2.17775	0.685247
Sand	2010	20	10	2	3	16.062	0.0783333	1.82167	11.5703	1.12667	1.45667	0.00833333	32	2.06416	0.595592
Sand	2010	20	10	3	3	15.7928	0.431111	3.95944	7.56889	3.11222	0.68	0.0411111	25	2.2268	0.691794
