# Supplementary material for: Forest topsoil salvage and placement depth affects oil sands reclamation in the boreal forest
Source: PLoS One. 2024 Jul 31;19(7):e0306018. doi: 10.1371/journal.pone.0306018 (PMC11290639; doi:10.1371/journal.pone.0306018)
Supplement: S2 Dataset — (XLSX) [file pone.0306018.s002.xlsx]

## Sheet: Plant Density
S2 Dataset. Plant Density Data.
Substrate	Treatment	Salvage Depth	Placement Depth	Rep	Year	Total	Trees	Shrubs	Forbs	Grasses	Sedges	Lily
Peat-Mineral	1010	10	10	1	1	4.2	0.0333333	1.93333	0.9	0.366667	0.966667	0
Peat-Mineral	1010	10	10	2	1	8.6	0.0666667	2.6	3.8	0.533333	1.5	0.1
Peat-Mineral	1010	10	10	3	1	9.83333	0.266667	3.2	4.23333	0.666667	1.4	0.0666667
Peat-Mineral	1020	10	20	1	1	9.76667	0.433333	5.43333	1.63333	0.3	1.03333	0.933333
Peat-Mineral	1020	10	20	2	1	6.9	0.166667	2.66667	2.03333	0.2	1.3	0.533333
Peat-Mineral	1020	10	20	3	1	9.83333	0.233333	3.86667	3.06667	0.5	0.9	1.26667
Peat-Mineral	2020	20	20	1	1	8.2	0.2	2.23333	4.9	0.2	0.466667	0.2
Peat-Mineral	2020	20	20	2	1	13.1667	0.266667	4.86667	6.3	0.366667	0.933333	0.433333
Peat-Mineral	2020	20	20	3	1	7.3	0.2	3.16667	2.56667	0.3	0.5	0.566667
Peat-Mineral	2010	20	10	1	1	14.3333	0.366667	3.66667	7.36667	0.633333	1.96667	0.333333
Peat-Mineral	2010	20	10	2	1	5.93333	0.233333	2.03333	1.96667	0.433333	0.8	0.333333
Peat-Mineral	2010	20	10	3	1	4.83333	0	1.8	2.13333	0.233333	0.533333	0.1
Peat-Mineral	No Topsoil			1	1	3.96667	0	0	3.06667	0.6	0.166667	0
Peat-Mineral	No Topsoil			2	1	7.3	0	0	3.73333	1.33333	2.2	0
Peat-Mineral	No Topsoil			3	1	2.73333	0	0	2.06667	0.3	0.366667	0
Peat-Mineral	1010	10	10	1	3	4	0.133333	3.86667	-	-	-	-
Peat-Mineral	1010	10	10	2	3	2.66667	0.233333	2.43333	-	-	-	-
Peat-Mineral	1010	10	10	3	3	3.63333	0	3.63333	-	-	-	-
Peat-Mineral	1020	10	20	1	3	7.96667	0.2	7.06667	-	-	-	-
Peat-Mineral	1020	10	20	2	3	4.5	0.433333	4.06667	-	-	-	-
Peat-Mineral	1020	10	20	3	3	8.2	0.533333	7.53333	-	-	-	-
Peat-Mineral	2020	20	20	1	3	3.96667	0.1	3.36667	-	-	-	-
Peat-Mineral	2020	20	20	2	3	6.26667	0.166667	6.1	-	-	-	-
Peat-Mineral	2020	20	20	3	3	3.4	0.0333333	3.33333	-	-	-	-
Peat-Mineral	2010	20	10	1	3	3.33333	0	3.3	-	-	-	-
Peat-Mineral	2010	20	10	2	3	5.13333	0.166667	4.96667	-	-	-	-
Peat-Mineral	2010	20	10	3	3	7.06667	0.2	6.86667	-	-	-	-
Peat-Mineral	No Topsoil			1	3	0.433333	0.0333333	0.4	-	-	-	-
Peat-Mineral	No Topsoil			2	3	0.1	0.0333333	0.0666667	-	-	-	-
Peat-Mineral	No Topsoil			3	3	0.366667	0.0333333	0.333333	-	-	-	-
Sand	1010	10	10	3	1	11.1	0.4	3.9	4	1.2	1.13333	0.466667
Sand	1010	10	10	2	1	13.2333	1.03333	7.03333	2.7	0.7	0.8	0.966667
Sand	1010	10	10	1	1	11.8333	0.566667	4.9	3.8	1.4	0.933333	0.233333
Sand	1020	10	20	3	1	10.0333	0.566667	4.3	2.93333	0.733333	1.26667	0.233333
Sand	1020	10	20	2	1	14.5333	2.96667	6.36667	2.76667	0.633333	0.866667	0.933333
Sand	1020	10	20	1	1	10.4333	0.966667	4.03333	3.83333	0.933333	0.533333	0.133333
Sand	2020	20	20	3	1	8.13333	0.3	4.33333	2.16667	0.4	0.566667	0.366667
Sand	2020	20	20	2	1	14.0333	0.666667	5.96667	5.83333	0.733333	0.633333	0.2
Sand	2020	20	20	1	1	16.7	0.3	5.56667	8.63333	0.233333	1.36667	0.6
Sand	2010	20	10	3	1	11.1667	0.433333	4.53333	4.66667	0.466667	0.633333	0.433333
Sand	2010	20	10	2	1	8.23333	0.333333	3.43333	3.46667	0.3	0.6	0.1
Sand	2010	20	10	1	1	12.7309	0.653086	2.17778	8.3	0.466667	0.733333	0.4
Sand	1010	10	10	1	3	7.36667	0.266667	7.1	-	-	-	-
Sand	1010	10	10	2	3	8.06667	0.866667	6.96667	-	-	-	-
Sand	1010	10	10	3	3	5.43333	0.3	5.13333	-	-	-	-
Sand	1020	10	20	1	3	8.86667	0.933333	7.76667	-	-	-	-
Sand	1020	10	20	2	3	13	2	11	-	-	-	-
Sand	1020	10	20	3	3	9.06667	0.7	7.66667	-	-	-	-
Sand	2020	20	20	1	3	9.26667	0.2	9.06667	-	-	-	-
Sand	2020	20	20	2	3	8.63333	0.366667	8.06667	-	-	-	-
Sand	2020	20	20	3	3	7.3	0.466667	6.83333	-	-	-	-
Sand	2010	20	10	1	3	4.23333	0.166667	4.06667	-	-	-	-
Sand	2010	20	10	2	3	4.36667	0.1	4.2	-	-	-	-
Sand	2010	20	10	3	3	6.87778	0.5	6.37778	-	-	-	-
