# Supplementary material for: Forest topsoil salvage and placement depth affects oil sands reclamation in the boreal forest
Source: PLoS One. 2024 Jul 31;19(7):e0306018. doi: 10.1371/journal.pone.0306018 (PMC11290639; doi:10.1371/journal.pone.0306018)
Supplement: S3 Dataset — (XLSX) [file pone.0306018.s003.xlsx]

## Sheet: Soil
S3 Dataset. Soil Data.
Substrate	Treatment	Salvage Depth	Placement Depth	Rep	Year	pH	EC (dS/m)	Total carbon	Total nitrogen	CEC	Nitrate	Phosphorus	Potassium	Sulphur
Peat-Mineral	2010	20	10	1	3	6.6	1.96667	1.63333	0.0666667	4.53333	0	32.6667	26	142.667
Peat-Mineral	2010	20	10	2	3	6.3	1.16667	0.766667	0.03	3.36667	0	30.6667	29	73.6667
Peat-Mineral	2010	20	10	3	3	6.2	1.2	0.666667	0.03	2.23333	0	32.3333	18.3333	86
Peat-Mineral	2020	20	20	1	3	6.03333	0.666667	1.06667	0.0466667	3.23333	0	29.6667	42.3333	23.3333
Peat-Mineral	2020	20	20	2	3	6.06667	0.5	0.833333	0.0366667	3.16667	0	31.6667	24.3333	14.6667
Peat-Mineral	2020	20	20	3	3	5.56667	0.466667	0.466667	0.02	3	0.7	33	30.3333	23.6667
Peat-Mineral	1010	10	10	1	3	6.23333	1	0.8	0.0366667	2.63333	2.63333	17.3333	19.6667	41.3333
Peat-Mineral	1010	10	10	2	3	6.73333	1.23333	1.26667	0.0633333	3.76667	0	25.6667	18.6667	49
Peat-Mineral	1010	10	10	3	3	6.43333	0.833333	1.6	0.0666667	3.96667	0	15.3333	23	32
Peat-Mineral	1020	10	20	1	3	6.23333	0.966667	1.23333	0.0433333	3.6	0.6	18.6667	26.3333	45.6667
Peat-Mineral	1020	10	20	2	3	6	0.533333	1.2	0.04	3.4	0.433333	23.6667	28.6667	14
Peat-Mineral	1020	10	20	3	3	5.76667	0.466667	0.966667	0.0333333	3.36667	0	25.3333	24.6667	19.3333
Peat-Mineral	No Topsoil			1	3	7.43333	2.76667	12.7333	0.373333	10.7333	2.05	0	16.3333	850
Peat-Mineral	No Topsoil			2	3	7.33333	2.4	17.9	0.663333	15.5333	2.5	0	22.6667	421
Peat-Mineral	No Topsoil			3	3	7.43333	2.6	12.9333	0.483333	14.5	1.66667	0	25.6667	516
Sand	1010	10	10	1	3	5.76667	0.333333	1.23333	0.0466667	3.33333	0	11	33.6667	4.66667
Sand	1010	10	10	2	3	6.13333	0.333333	0.866667	0.0266667	2.93333	0	19	26	4.66667
Sand	1010	10	10	3	3	5.93333	0.533333	1.33333	0.05	3.46667	0	10.3333	29.6667	10
Sand	1020	10	20	1	3	5.8	0.333333	1.23333	0.04	3.63333	0	19.6667	30	4.66667
Sand	1020	10	20	2	3	5.33333	0.233333	1.3	0.0466667	3.73333	0	11.3333	33.3333	3.33333
Sand	1020	10	20	3	3	5.2	0.333333	1.7	0.0633333	4.9	0.366667	18.6667	38.3333	3.66667
Sand	2010	20	10	1	3	5.7	0.3	0.866667	0.0333333	3.26667	0	15.6667	36	4.66667
Sand	2010	20	10	2	3	5.66667	0.2	0.733333	0.03	3.23333	0	23	27.6667	3.66667
Sand	2010	20	10	3	3	6.1	0.333333	0.633333	0.0233333	2.83333	0	21.6667	24.3333	5.33333
Sand	2020	20	20	1	3	5.43333	0.2	0.7	0.03	2.66667	0	9.33333	19.6667	1.33333
Sand	2020	20	20	2	3	5.7	0.233333	0.733333	0.03	2.66667	0	27.3333	27.6667	3.33333
Sand	2020	20	20	3	3	5.8	0.233333	0.6	0.03	2.83333	0	30.6667	32.6667	3.66667
